# Supplementary material for: Toad zoonyms mirror the linguistic and demographic history of Greece
Source: PLoS One. 2023 Mar 29;18(3):e0283136. doi: 10.1371/journal.pone.0283136 (PMC10057758; doi:10.1371/journal.pone.0283136)
Supplement: S1 Table — (CSV) [file pone.0283136.s002.csv]

Village	Altitude (in m. asl)	Zoonym	Regon
Agrafa	340	brásca	Epirus
Megalochari	700	brásca	Epirus
Valanidoussa Prevezas	450	brásca	Epirus
Grevena	533	brásca	Epirus
Ioannina	496	brásca	Epirus
Milia	1180	brásca	Epirus
Chrysovitsa	936	brásca	Epirus
Kyrovrysi Ioanninon	952	brásca	Epirus
Flambourari	1012	brásca	Epirus
Asprangeloi	993	brásca	Epirus
Anthrakitis	727	brásca	Epirus
Vrysochori	962	brásca	Epirus
Vovousa	977	brásca	Epirus
Vitsa	946	brásca	Epirus
Dilopho	876	brásca	Epirus
Dipotamo	825	brásca	Epirus
Elatochori	1027	brásca	Epirus
Kavalari	640	brásca	Epirus
Leptokarya	979	brásca	Epirus
Kipoi	779	brásca	Epirus
Makrino	978	brásca	Epirus
Miliotades	553	brásca	Epirus
Monodendri	1063	brásca	Epirus
Negades	1023	brásca	Epirus
Petra	966	brásca	Epirus
Tsepelovo	1083	brásca	Epirus
Kapesovo	1125	brásca	Epirus
Piges Artas	833	brásca	Epirus
Aetomilitsa	1440	brásca	Epirus
Metsovo	1152	brásca	Epirus
Anilio Metsovou	1082	brásca	Epirus
Distrato	953	brásca	Epirus
Samarina Grevenon	1140	brásca	Epirus
Palaioselli	1090	brásca	Epirus
Laïsta	991	brásca	Epirus
Aetopetra	748	brásca	Epirus
Sagiada	14	žaba	Epirus
Filiates	202	žaba	Epirus
Fanari	12	žaba	Epirus
Themelo	26	žaba	Epirus
Ano Pedina	982	žaba	Epirus
Amfithea	504	žaba	Epirus
Grammenochoria	670	žaba	Epirus
Kastanonas	995	žaba	Epirus
Katsikas Ioanninon	494	žaba	Epirus
Polidoro	251	žaba	Epirus
Kalochori Zitsas	359	žaba	Epirus
Konitsa	623	žaba	Epirus
Margariti	157	žaba	Epirus
Petsali	487	žaba	Epirus
Plataria Thesprotias	3	žaba	Epirus
Prosilio	846	žaba	Epirus
Serviana	750	žaba	Epirus
Arta	73	žaba	Epirus
Archangelos Almopias	818	žaba	Epirus
Iliorrachi Konitsas	565	žaba	Epirus
Frangades	934	žaba	Epirus
Vourbiani	885	žaba	Epirus
Despotiko	515	žaba	Epirus
Palaiochori	862	žaba	Epirus
Perama	478	žaba	Epirus
Zotiko	631	žaba	Epirus
Melingoi Dodonis	726	žaba	Epirus
Lakka Souliou	568	žaba	Epirus
Louros	16	žaba	Epirus
Ano Ravenia Pogoniou	650	žaba	Epirus
Langada Konitsas	928	žaba	Epirus
Tservari	1098	žaba	Epirus
Papingo	928	žaba	Epirus
Kato Pedina	877	žaba	Epirus
Klidonia	431	žaba	Epirus
Zalongo Ioanninon	339	žaba	Epirus
Zervochori Thesprotias	232	žaba	Epirus
Elafos	601	žaba	Epirus
Prionia Grevenon	758	brásca	Macedonia
Agia Paraskevi Chalkidikis	216	brásca	Macedonia
Archangelos Almopias	816	brásca	Macedonia
Pella	66	brásca	Macedonia
Rodolivos Serron	354	brásca	Macedonia
Prosotsani	131	brásca	Macedonia
Asvestochori Thessalonikis	369	brásca	Macedonia
Esovalta Giannitson	11	brásca	Macedonia
Livadia Paikou	1200	brásca	Macedonia
Polikastro Kilkis	42	brásca	Macedonia
Kilkis	273	brásca	Macedonia
Dion	38	brásca	Macedonia
Xirolivado Veroias	1210	brásca	Macedonia
Karitsa Pierias	20	brásca	Macedonia
Serres	45	brásca	Macedonia
Seli Verias	1400	brásca	Macedonia
Diavatos Verias	24	brásca	Macedonia
Lechovo	900	žaba	Macedonia
Meliki	33	žaba	Macedonia
Langa	1047	žaba	Macedonia
Mandra Kilkis	275	žaba	Macedonia
Skalochori Kozanis	871	žaba	Macedonia
Serres	43	žaba	Macedonia
Georgitsa	819	žaba	Macedonia
Germas	772	žaba	Macedonia
Kostarazi	668	žaba	Macedonia
Smixi	1236	žaba	Macedonia
Perivoli	1269	žaba	Macedonia
Trikomo	782	žaba	Macedonia
Petrokerasa	517	žaba	Macedonia
Sochos	626	žaba	Macedonia
Ossa Langadas	622	žaba	Macedonia
Archangelos	350	žaba	Macedonia
Vertisko	740	žaba	Macedonia
Lagyna	122	žaba	Macedonia
Fitia	472	žaba	Macedonia
Naoussa	351	žaba	Macedonia
Avgerinos	1039	žaba	Macedonia
Neapoli	667	žaba	Macedonia
Siatista	926	žaba	Macedonia
Langadas	103	žaba	Macedonia
Karpi Paikou	442	žaba	Macedonia
Avios Georgios	791	žaba	Macedonia
Vithos	785	žaba	Macedonia
Damaskinia	995	žaba	Macedonia
Krimini	725	žaba	Macedonia
Khrisavgi	825	žaba	Macedonia
Riakia Pierias	432	žaba	Macedonia
Liti Thessalonikis	147	žaba	Macedonia
Petroussa Dramas	268	žaba	Macedonia
Vevi Florinas	734	žaba	Macedonia
Griva Kilkis	454	žaba	Macedonia
Dion	38	žaba	Macedonia
Vivari	2	brásca	Peloponnese
Karyes	677	brásca	Peloponnese
Kria Vrisi	745	brásca	Peloponnese
Platani	503	brásca	Peloponnese
Lefkakia Nafpliou	45	brásca	Peloponnese
Skotini	674	brásca	Peloponnese
Asea	824	brásca	Peloponnese
Kollines	762	brásca	Peloponnese
Vervena	1146	brásca	Peloponnese
Stolos	387	brásca	Peloponnese
Tegea	673	brásca	Peloponnese
Tripoli	661	brásca	Peloponnese
Nestani	676	brásca	Peloponnese
Kandila	770	brásca	Peloponnese
Agios Nikolaos Arkadias	737	brásca	Peloponnese
Mantinia	627	brásca	Peloponnese
Riza	87	brásca	Peloponnese
Karya	675	brásca	Peloponnese
Kosmas Kinourias	1178	brásca	Peloponnese
Levidi	855	brásca	Peloponnese
Megalopoli	430	brásca	Peloponnese
Laiika	76	brásca	Peloponnese
Longa	81	brásca	Peloponnese
Olimpia	35	brásca	Peloponnese
Gargalianoi	278	brásca	Peloponnese
Skafidaki	42	brásca	Peloponnese
Kastri Kynourias	915	brásca	Peloponnese
Xirokambi	249	brásca	Peloponnese
Avios Dimitrios Zarakos	348	brásca	Peloponnese
Vresthena	751	brásca	Peloponnese
Agios Konstantinos	592	brásca	Peloponnese
Longanikos	750	brásca	Peloponnese
Kastorio	482	brásca	Peloponnese
Kastri	549	brásca	Peloponnese
Pellana	375	brásca	Peloponnese
Skoura	158	brásca	Peloponnese
Monemvasia	28	brásca	Peloponnese
Skala	24	brásca	Peloponnese
Prastos	721	brásca	Peloponnese
Ripesi-Kefalovrisi	524	brásca	Peloponnese
Kopanaki	181	brásca	Peloponnese
Kyparissia	40	brásca	Peloponnese
Pylos	10	brásca	Peloponnese
Siamo	136	brásca	Peloponnese
Adami	475	brásca	Peloponnese
Koliaki	355	brásca	Peloponnese
Trachia	266	brásca	Peloponnese
Akropotamia	227	žaba	Peloponnese
Geraki	99	žaba	Peloponnese
Achladini	673	žaba	Peloponnese
Krestena	93	žaba	Peloponnese
Strefi	88	žaba	Peloponnese
Pyrgos	31	žaba	Peloponnese
Trypiti	287	žaba	Peloponnese
Chavari	91	žaba	Peloponnese
Siamou	136	žaba	Peloponnese
Vachlia	615	žaba	Peloponnese
Gortynia	1120	žaba	Peloponnese
Dimitra	519	žaba	Peloponnese
Kontovazaina	682	žaba	Peloponnese
Ladonas	215	žaba	Peloponnese
Tripoli	660	žaba	Peloponnese
Marathea	178	žaba	Peloponnese
Mirsini	241	žaba	Peloponnese
Prosilio	364	žaba	Peloponnese
Tseria	625	žaba	Peloponnese
Aigio	57	vúza	Peloponnese
Mesino	777	vúza	Peloponnese
Monastiri Aigeiras	659	vúza	Peloponnese
Lakkopetra	33	vúza	Peloponnese
Lakkomata	602	vúza	Peloponnese
Patra	36	vúza	Peloponnese
Spodiana	673	vúza	Peloponnese
Vlacherna	848	vúza	Peloponnese
Dimitsana	956	vúza	Peloponnese
Amaliada	53	vúza	Peloponnese
Arini	226	vúza	Peloponnese
Daphniotissa	151	vúza	Peloponnese
Lechaina	6	vúza	Peloponnese
Kardamas	44	vúza	Peloponnese
Kourtesi	12	vúza	Peloponnese
Peristeri	297	vúza	Peloponnese
Varda	17	vúza	Peloponnese
Manolada	7	vúza	Peloponnese
Melissa Lechainon	104	vúza	Peloponnese
Chavari	88	vúza	Peloponnese
Psari	45	vúza	Peloponnese
Apo Karteri	632	vúza	Peloponnese
Assos	16	vúza	Peloponnese
Velo	24	vúza	Peloponnese
Vrachati	9	vúza	Peloponnese
Drosopigi	830	vúza	Peloponnese
Examilia	82	vúza	Peloponnese
Gkioza	842	vúza	Peloponnese
Driza-Kiato	4	vúza	Peloponnese
Kalavryta	726	vúza	Peloponnese
Kaisari	886	vúza	Peloponnese
Kaliani	698	vúza	Peloponnese
Kastania	928	vúza	Peloponnese
Kato Diminio	5	vúza	Peloponnese
Kefalari	804	vúza	Peloponnese
Kionia	637	vúza	Peloponnese
Kyllini Korinthias	992	vúza	Peloponnese
Klimenti	970	vúza	Peloponnese
Corinthos	8	vúza	Peloponnese
Laliotis	388	vúza	Peloponnese
Lafka	691	vúza	Peloponnese
Lechaio	15	vúza	Peloponnese
Ligia	4	vúza	Peloponnese
Nafplio	2	vúza	Peloponnese
Perachora	267	vúza	Peloponnese
Stymphalia	629	vúza	Peloponnese
Manna-Markasi	861	vúza	Peloponnese
Megalos Valtos	523	vúza	Peloponnese
Mosia	797	vúza	Peloponnese
Bouzi	1010	vúza	Peloponnese
Xilokastro	8	vúza	Peloponnese
Stilia	562	vúza	Peloponnese
Zevgolatio	34	vúza	Peloponnese
Kyras Vrysi	71	vúza	Peloponnese
Feneos Korinthias	902	vúza	Peloponnese
Archaia Feneos	878	vúza	Peloponnese
Mesino Corinthias	778	vúza	Peloponnese
Agrinio	70	brásca	Aetolia-Acarnania / Central Greece
Agios Dimitrios Nafpaktias	633	brásca	Aetolia-Acarnania / Central Greece
Domiani	650	brásca	Aetolia-Acarnania / Central Greece
Ambelakiotissa Nafpaktias	834	brásca	Aetolia-Acarnania / Central Greece
Arachova Nafpaktias	979	brásca	Aetolia-Acarnania / Central Greece
Atalanti	95	brásca	Aetolia-Acarnania / Central Greece
Glifa	89	brásca	Aetolia-Acarnania / Central Greece
Loukissia Chalkidas	168	brásca	Aetolia-Acarnania / Central Greece
Artotina	1138	brásca	Aetolia-Acarnania / Central Greece
Domnista	1021	brásca	Aetolia-Acarnania / Central Greece
Messolonghi	5	brásca	Aetolia-Acarnania / Central Greece
Bouka Amfilochias	0	brásca	Aetolia-Acarnania / Central Greece
Perkos	745	brásca	Aetolia-Acarnania / Central Greece
Spercheiada	206	brásca	Aetolia-Acarnania / Central Greece
Chrysso	208	brásca	Aetolia-Acarnania / Central Greece
Kastriotissa	1148	brásca	Aetolia-Acarnania / Central Greece
Polidrosos	382	brásca	Aetolia-Acarnania / Central Greece
Ipati	395	brásca	Aetolia-Acarnania / Central Greece
Diplatano	839	brásca	Aetolia-Acarnania / Central Greece
Trani Lakka	850	brásca	Aetolia-Acarnania / Central Greece
Trovato	974	brásca	Aetolia-Acarnania / Central Greece
Chrysovitsa Xiromerou	111	brásca	Aetolia-Acarnania / Central Greece
Anavriti	799	žaba	Aetolia-Acarnania / Central Greece
Desphina	613	žaba	Aetolia-Acarnania / Central Greece
Agrinio	70	bžaka	Aetolia-Acarnania / Central Greece
Karpenissi	955	bžaka	Aetolia-Acarnania / Central Greece
Lepenou	185	bžaka	Aetolia-Acarnania / Central Greece
Arachova Nafpaktias	979	bžaka	Aetolia-Acarnania / Central Greece
Katouna	312	bžaka	Aetolia-Acarnania / Central Greece
Mataranga	88	bžaka	Aetolia-Acarnania / Central Greece
Milia	809	bžaka	Aetolia-Acarnania / Central Greece
Prousos	795	bžaka	Aetolia-Acarnania / Central Greece
Tornos	822	bžaka	Aetolia-Acarnania / Central Greece
Kastania	861	bžaka	Aetolia-Acarnania / Central Greece
Stanos	115	bžaka	Aetolia-Acarnania / Central Greece
Stranoma	613	bžaka	Aetolia-Acarnania / Central Greece
Trichonida	15	bžaka	Aetolia-Acarnania / Central Greece
Limini	35	bžaka	Aetolia-Acarnania / Central Greece
Preveza	10	bžaka	Aetolia-Acarnania / Central Greece
Pentagiou	914	bžaka	Aetolia-Acarnania / Central Greece
Krokilio	842	bžaka	Aetolia-Acarnania / Central Greece
Efpalio	113	bžaka	Aetolia-Acarnania / Central Greece
Klima	360	bžaka	Aetolia-Acarnania / Central Greece
Ambelakia	282	bžaka	Aetolia-Acarnania / Central Greece
Ariada	387	bžaka	Aetolia-Acarnania / Central Greece
Stilia	493	bžaka	Aetolia-Acarnania / Central Greece
Neokastro	815	bžaka	Aetolia-Acarnania / Central Greece
Famila	506	bžaka	Aetolia-Acarnania / Central Greece
Palaiopyrgos	741	bžaka	Aetolia-Acarnania / Central Greece
Parakambilia	493	bžaka	Aetolia-Acarnania / Central Greece
Sardinia	89	bžaka	Aetolia-Acarnania / Central Greece
Stathas	654	bžaka	Aetolia-Acarnania / Central Greece
Ftelia	489	bžaka	Aetolia-Acarnania / Central Greece
Kechrinia	496	bžaka	Aetolia-Acarnania / Central Greece
Koboti	73	bžaka	Aetolia-Acarnania / Central Greece
Malesiada	436	bžaka	Aetolia-Acarnania / Central Greece
Pappadatos	367	bžaka	Aetolia-Acarnania / Central Greece
Triklino	585	bžaka	Aetolia-Acarnania / Central Greece
Chalkiopoulo	779	bžaka	Aetolia-Acarnania / Central Greece
Nafpaktos	5	bžaka	Aetolia-Acarnania / Central Greece
Potamoula	189	bžaka	Aetolia-Acarnania / Central Greece
Vitrinitsa-Tolophonas	94	bžaka	Aetolia-Acarnania / Central Greece
Agios Georgios	242	vúza	Aetolia-Acarnania / Central Greece
Agia Paraskevi	120	vúza	Aetolia-Acarnania / Central Greece
Agios Spiridon	105	vúza	Aetolia-Acarnania / Central Greece
Drachmani	179	vúza	Aetolia-Acarnania / Central Greece
Davlia	334	vúza	Aetolia-Acarnania / Central Greece
Distomo	446	vúza	Aetolia-Acarnania / Central Greece
Thiva	185	vúza	Aetolia-Acarnania / Central Greece
Kamena Vourla	303	vúza	Aetolia-Acarnania / Central Greece
Kaloskopi	1054	vúza	Aetolia-Acarnania / Central Greece
Kastro	114	vúza	Aetolia-Acarnania / Central Greece
Evangelistria	587	vúza	Aetolia-Acarnania / Central Greece
Chaironeia	131	vúza	Aetolia-Acarnania / Central Greece
Kalapodi	343	vúza	Aetolia-Acarnania / Central Greece
Kokkino	270	vúza	Aetolia-Acarnania / Central Greece
Lefktra	356	vúza	Aetolia-Acarnania / Central Greece
Livadia	157	vúza	Aetolia-Acarnania / Central Greece
Agia Anna Livadias	701	vúza	Aetolia-Acarnania / Central Greece
Pavlos	212	vúza	Aetolia-Acarnania / Central Greece
Tithorea	436	vúza	Aetolia-Acarnania / Central Greece
Lithochori	895	vúza	Aetolia-Acarnania / Central Greece
Kerasochori	1010	vúza	Aetolia-Acarnania / Central Greece
Neochoraki Thivas	304	Arvanite terms	Aetolia-Acarnania / Central Greece
Aspropirgos	29	Arvanite terms	Aetolia-Acarnania / Central Greece
Avlona	157	Arvanite terms	Aetolia-Acarnania / Central Greece
Vari	12	Arvanite terms	Aetolia-Acarnania / Central Greece
Varnavas	461	Arvanite terms	Aetolia-Acarnania / Central Greece
Grammatiko	278	Arvanite terms	Aetolia-Acarnania / Central Greece
Kalamos	315	Arvanite terms	Aetolia-Acarnania / Central Greece
Koropi	125	Arvanite terms	Aetolia-Acarnania / Central Greece
Kriekouki	20	Arvanite terms	Aetolia-Acarnania / Central Greece
Magoula	56	Arvanite terms	Aetolia-Acarnania / Central Greece
Chasia	331	Arvanite terms	Aetolia-Acarnania / Central Greece
Vagia	211	Arvanite terms	Aetolia-Acarnania / Central Greece
Vathi	20	Arvanite terms	Aetolia-Acarnania / Central Greece
Domvraina	151	Arvanite terms	Aetolia-Acarnania / Central Greece
Thisvi	162	Arvanite terms	Aetolia-Acarnania / Central Greece
Klidi	230	Arvanite terms	Aetolia-Acarnania / Central Greece
Kiriaki	754	Arvanite terms	Aetolia-Acarnania / Central Greece
Leontari	381	Arvanite terms	Aetolia-Acarnania / Central Greece
Plataies	376	Arvanite terms	Aetolia-Acarnania / Central Greece
Skourta	547	Arvanite terms	Aetolia-Acarnania / Central Greece
Zeriki	838	Arvanite terms	Aetolia-Acarnania / Central Greece
Malesina	216	Arvanite terms	Aetolia-Acarnania / Central Greece
Spata	126	Arvanite terms	Aetolia-Acarnania / Central Greece
Dervenochoria	553	Arvanite terms	Aetolia-Acarnania / Central Greece
